# Supplementary material for: Who Gets Dental Caries? A Comprehensive Review
Source: Dent J (Basel). 2026 Jul 2;14(7):400. doi: 10.3390/dj14070400 (PMC13407877; doi:10.3390/dj14070400)
Supplement: Supplementary file 1 [file dentistry-14-00400-s001.zip]

Archive with 1 entries (1 files):
- dentistry-4328555-supplementary.pdf
